# Supplementary material for: Fate of Benzalkonium Chloride in Nanofiltration and Reverse Osmosis: Mechanisms of Retention and Membrane Response
Source: Molecules. 2026 May 5;31(9):1532. doi: 10.3390/molecules31091532 (PMC13165109; doi:10.3390/molecules31091532)
Supplement: Supplementary file 1 [file molecules-31-01532-s001.zip]

Archive with 1 entries (1 files):
- molecules-4234371-supplementary.pdf
